# Supplementary material for: Bidirectional Mendelian Randomisation Analysis of Gastric Cancer and Depression: Evidence for the Causal Effect of Cancer on Depression
Source: Actas Esp Psiquiatr. 2026 Feb 15;54(1):97–106. doi: 10.62641/aep.v54i1.2097 (PMC12946735; doi:10.62641/aep.v54i1.2097)
Supplement: Supplementary file 1 [file ActEsp-54-1-97-106-s1.zip]

Archive with 1 entries (1 files):
- Supplementary Fig.1.docx
